# Supplementary material for: The Origin of a New Sex Chromosome by Introgression between Two Stickleback Fishes
Source: Mol Biol Evol. 2018 Oct 1;36(1):28–38. doi: 10.1093/molbev/msy181 (PMC6340465; doi:10.1093/molbev/msy181)
Supplement: Supplementary Data [file msy181_supp.zip]

Archive with 2 entries (2 files):
- Materials and Methods.pdf
- supplemental_figures.pdf
